# Supplementary material for: catena-Poly[[[tetra­aqua­iron(II)]-μ-5,5′-diazenediylditetra­zolido] dihydrate]
Source: Acta Crystallogr Sect E Struct Rep Online. 2010 Oct 9;66(Pt 11):m1374. doi: 10.1107/S1600536810039632 (PMC3009247; doi:10.1107/S1600536810039632)
Supplement: Supplementary file 1 [file e-66-m1374-sup1.cif]

##############################################################################
###                                                                        ###
###        Electronic paper (Acta Crystallographica Section E)             ###
###                                                                        ###
##############################################################################
#                                                                            #
# This CIF contains the data in a paper accepted for publication in Acta     #
# Crystallographica Section E. It conforms to the requirements of Notes      #
# for Authors for Section E, and has been peer reviewed under the auspices   #
# of the IUCr Commission on Journals.                                        #
#                                                                            #
# Full details of the Crystallographic Information File format               #
# are given in the paper "The Crystallographic Information File (CIF):       #
# a New Standard Archive File for Crystallography" by S. R. Hall, F. H.      #
# Allen and I. D. Brown [Acta Cryst. (1991), A47, 655-685].                  #
#                                                                            #
# The current version of the core CIF dictionary is obtainable from          #
# ftp://ftp.iucr.org/pub/cif_core.dic. The current version number is 2.4.    #
#                                                                            #
# Software is freely available for graphical display of the structure(s) in  #
# this CIF.  For information consult the CIF home page http://www.iucr.org/  #
# cif/home.html                                                              #
#                                                                            #
# This file may be used for bona fide research purposes within the           #
# scientific community so long as proper attribution is given to the journal # 
# article from which it was obtained.                                        #
#                                                                            #
##############################################################################
                                             
data_I
_audit_creation_method     SHELXL-97
_chemical_name_systematic
;
<i>catena</i>-Poly[[[tetraaquairon(II)]-\m-5,5'-diazenediylditetrazolido]
dihydrate]
;
_chemical_name_common     ?
_chemical_formula_moiety     'Fe (H2 O)4 (C2 N10), 2H2 O'
_chemical_formula_sum     'C2 H12 Fe N10 O6'
_chemical_formula_iupac     '[Fe (C2 N10) (H2 O)4], 2H2 O'
_chemical_formula_weight     328.07
_chemical_melting_point     ?
_symmetry_cell_setting     triclinic
_symmetry_space_group_name_H-M     P-1
loop_
    _symmetry_equiv_pos_as_xyz
    'x, y, z'
    '-x, -y, -z'
_cell_length_a     6.2449(5)
_cell_length_b     6.9764(6)
_cell_length_c     7.8256(6)
_cell_angle_alpha     76.4240(10)
_cell_angle_beta     74.1350(10)
_cell_angle_gamma     69.8440(10)
_cell_volume     304.11(4)
_cell_formula_units_Z     1
_cell_measurement_reflns_used     1061
_cell_measurement_theta_min     2.74
_cell_measurement_theta_max     25.09
_cell_measurement_temperature     273(2)
_exptl_crystal_description     block
_exptl_crystal_colour     brown
_exptl_crystal_size_max     0.30
_exptl_crystal_size_mid     0.18
_exptl_crystal_size_min     0.12
_exptl_crystal_density_diffrn     1.791
_exptl_crystal_density_meas     ?
_exptl_crystal_density_method     'not measured'
_exptl_crystal_F_000     168
_exptl_absorpt_coefficient_mu     1.286
_exptl_absorpt_correction_type     multi-scan
_exptl_absorpt_process_details     '(SADABS; Bruker, 2002)'
_exptl_absorpt_correction_T_min     0.6989
_exptl_absorpt_correction_T_max     0.8609
_exptl_special_details
;
;
_diffrn_ambient_temperature     273(2)
_diffrn_radiation_type     MoK\a
_diffrn_radiation_wavelength     0.71073
_diffrn_radiation_source     'fine-focus sealed tube'
_diffrn_radiation_monochromator     graphite
_diffrn_measurement_device_type     'Bruker SMART APEX CCD'
_diffrn_measurement_method     '\f and \w scans'
_diffrn_detector_area_resol_mean     ?
_diffrn_reflns_number     1564
_diffrn_reflns_av_R_equivalents     0.0115
_diffrn_reflns_av_sigmaI/netI     0.0216
_diffrn_reflns_theta_min     2.74
_diffrn_reflns_theta_max     25.09
_diffrn_reflns_theta_full     25.09
_diffrn_measured_fraction_theta_max     0.982
_diffrn_measured_fraction_theta_full     0.982
_diffrn_reflns_limit_h_min     -7
_diffrn_reflns_limit_h_max     6
_diffrn_reflns_limit_k_min     -7
_diffrn_reflns_limit_k_max     8
_diffrn_reflns_limit_l_min     -8
_diffrn_reflns_limit_l_max     9
_diffrn_standards_number     ?
_diffrn_standards_interval_count     ?
_diffrn_standards_interval_time     ?
_diffrn_standards_decay_%     0
_refine_special_details
;
Refinement of <i>F</i>^2^ against ALL reflections. The weighted <i>R</i>-factor
<i>wR</i> and goodness of fit <i>S</i> are based on <i>F</i>^2^, conventional
<i>R</i>-factors <i>R</i> are based on <i>F</i>, with <i>F</i> set to zero for
negative <i>F</i>^2^. The threshold expression of <i>F</i>^2^ >
\s(<i>F</i>^2^) is used only for calculating <i>R</i>-factors(gt) <i>etc</i>.
and is not relevant to the choice of reflections for refinement.
<i>R</i>-factors based on <i>F</i>^2^ are statistically about twice as large
as those based on <i>F</i>, and <i>R</i>- factors based on ALL data will be
even larger.
;
_reflns_number_total     1061
_reflns_number_gt     973
_reflns_threshold_expression     >2sigma(I)
_refine_ls_structure_factor_coef     Fsqd
_refine_ls_matrix_type     full
_refine_ls_R_factor_all     0.0282
_refine_ls_R_factor_gt     0.0257
_refine_ls_wR_factor_gt     0.0687
_refine_ls_wR_factor_ref     0.0698
_refine_ls_goodness_of_fit_ref     1.129
_refine_ls_restrained_S_all     1.129
_refine_ls_number_reflns     1061
_refine_ls_number_parameters     106
_refine_ls_number_restraints     6
_refine_ls_hydrogen_treatment     mixed
_refine_ls_weighting_scheme     calc
_refine_ls_weighting_details
         'calc w=1/[\s^2^(Fo^2^)+(0.0447P)^2^+0.0115P] where P=(Fo^2^+2Fc^2^)/3'
_atom_sites_solution_hydrogens     geom
_atom_sites_solution_primary     direct
_atom_sites_solution_secondary     difmap
_refine_ls_shift/su_max     0.007
_refine_ls_shift/su_mean     0.001
_refine_diff_density_max     0.241
_refine_diff_density_min     -0.348
_refine_ls_extinction_method     none
_refine_ls_extinction_coef     ?
loop_
    _atom_type_symbol
    _atom_type_description
    _atom_type_scat_dispersion_real
    _atom_type_scat_dispersion_imag
    _atom_type_scat_source
    'C' 'C' 0.0033 0.0016
                         'International Tables Vol C Tables 4.2.6.8 and 6.1.1.4'
    'H' 'H' 0.0000 0.0000
                         'International Tables Vol C Tables 4.2.6.8 and 6.1.1.4'
    'N' 'N' 0.0061 0.0033
                         'International Tables Vol C Tables 4.2.6.8 and 6.1.1.4'
    'O' 'O' 0.0106 0.0060
                         'International Tables Vol C Tables 4.2.6.8 and 6.1.1.4'
    'Fe' 'Fe' 0.3463 0.8444
                         'International Tables Vol C Tables 4.2.6.8 and 6.1.1.4'
_computing_data_collection     'SMART (Bruker, 2002)'
_computing_cell_refinement     'SAINT (Bruker, 2002)'
_computing_data_reduction     'SAINT (Bruker, 2002)'
_computing_structure_solution     'SHELXS-97 (Sheldrick, 2008)'
_computing_structure_refinement     'SHELXL-97 (Sheldrick, 2008)'
_computing_molecular_graphics     'SHELXTL (Sheldrick, 2008)'
_computing_publication_material     'SHELXL-97 (Sheldrick, 2008)'
loop_
    _atom_site_type_symbol
    _atom_site_label
    _atom_site_fract_x
    _atom_site_fract_y
    _atom_site_fract_z
    _atom_site_U_iso_or_equiv
    _atom_site_adp_type
    _atom_site_calc_flag
    _atom_site_refinement_flags
    _atom_site_occupancy
    _atom_site_disorder_assembly
    _atom_site_disorder_group
    Fe Fe1 0.5000 0.5000 1.0000 0.02375(17) Uani d S 1 . .
    N N1 0.5314(3) 0.6482(3) 0.7101(2) 0.0240(4) Uani d . 1 . .
    N N2 0.3404(3) 0.7685(3) 0.6503(2) 0.0287(4) Uani d . 1 . .
    N N3 0.3949(3) 0.8147(3) 0.4742(2) 0.0323(4) Uani d . 1 . .
    N N4 0.6210(3) 0.7259(3) 0.4135(2) 0.0287(4) Uani d . 1 . .
    N N5 0.9299(3) 0.5062(3) 0.5738(2) 0.0253(4) Uani d . 1 . .
    O O1 0.8288(3) 0.2802(3) 0.9369(2) 0.0340(4) Uani d D 1 . .
    O O2 0.6617(3) 0.6912(3) 1.0508(2) 0.0403(4) Uani d D 1 . .
    O O3 0.8598(3) 0.9497(3) 0.7946(2) 0.0342(4) Uani d D 1 . .
    C C1 0.7009(3) 0.6250(3) 0.5618(3) 0.0228(4) Uani d . 1 . .
    H H1A 0.829(4) 0.172(3) 0.903(3) 0.034 Uiso d D 1 . .
    H H2A 0.710(4) 0.784(3) 0.975(3) 0.034 Uiso d D 1 . .
    H H3A 1.002(2) 0.886(3) 0.754(3) 0.034 Uiso d D 1 . .
    H H1B 0.922(4) 0.329(4) 0.851(2) 0.034 Uiso d D 1 . .
    H H2B 0.658(4) 0.707(4) 1.1563(18) 0.034 Uiso d D 1 . .
    H H3B 0.797(4) 1.008(3) 0.705(2) 0.034 Uiso d D 1 . .
loop_
    _atom_site_aniso_label
    _atom_site_aniso_U_11
    _atom_site_aniso_U_22
    _atom_site_aniso_U_33
    _atom_site_aniso_U_12
    _atom_site_aniso_U_13
    _atom_site_aniso_U_23
    Fe1 0.0192(2) 0.0327(3) 0.0151(2) -0.00481(17) -0.00252(16) -0.00163(17)
    N1 0.0186(9) 0.0307(9) 0.0172(9) -0.0021(7) -0.0026(7) -0.0026(7)
    N2 0.0214(9) 0.0379(10) 0.0198(9) -0.0024(8) -0.0035(7) -0.0022(8)
    N3 0.0273(10) 0.0406(10) 0.0218(10) -0.0020(8) -0.0073(8) -0.0014(8)
    N4 0.0242(9) 0.0389(10) 0.0168(9) -0.0043(8) -0.0021(7) -0.0034(8)
    N5 0.0211(9) 0.0336(9) 0.0162(8) -0.0053(7) -0.0002(6) -0.0033(7)
    O1 0.0260(8) 0.0398(9) 0.0283(9) -0.0044(7) -0.0020(7) -0.0033(7)
    O2 0.0526(11) 0.0589(11) 0.0188(9) -0.0333(9) -0.0034(8) -0.0035(8)
    O3 0.0234(8) 0.0433(9) 0.0255(9) -0.0014(7) -0.0055(7) 0.0017(7)
    C1 0.0210(10) 0.0285(10) 0.0154(10) -0.0059(8) -0.0023(8) -0.0010(8)
_geom_special_details
;
All e.s.d.'s (except the e.s.d. in the dihedral angle between two l.s. planes)
are estimated using the full covariance matrix. The cell e.s.d.'s are taken
into account individually in the estimation of e.s.d.'s in distances, angles
and torsion angles; correlations between e.s.d.'s in cell parameters are only
used when they are defined by crystal symmetry. An approximate (isotropic)
treatment of cell e.s.d.'s is used for estimating e.s.d.'s involving l.s.
planes.
;
loop_
    _geom_bond_atom_site_label_1
    _geom_bond_atom_site_label_2
    _geom_bond_site_symmetry_2
    _geom_bond_distance
    _geom_bond_publ_flag
    Fe1 O2 . 2.0868(15) ?
    Fe1 O2 2_667 2.0868(15) ?
    Fe1 O1 2_667 2.1081(16) ?
    Fe1 O1 . 2.1081(16) ?
    Fe1 N1 . 2.2474(16) ?
    Fe1 N1 2_667 2.2474(16) ?
    N1 N2 . 1.333(2) ?
    N1 C1 . 1.338(3) ?
    N2 N3 . 1.315(3) ?
    N3 N4 . 1.331(3) ?
    N4 C1 . 1.335(3) ?
    N5 N5 2_766 1.245(3) ?
    N5 C1 . 1.400(3) ?
    O1 H1A . 0.854(10) ?
    O1 H1B . 0.851(10) ?
    O2 H2A . 0.848(10) ?
    O2 H2B . 0.850(10) ?
    O3 H3A . 0.852(10) ?
    O3 H3B . 0.844(10) ?
loop_
    _geom_angle_atom_site_label_1
    _geom_angle_atom_site_label_2
    _geom_angle_atom_site_label_3
    _geom_angle_site_symmetry_1
    _geom_angle_site_symmetry_3
    _geom_angle
    _geom_angle_publ_flag
    O2 Fe1 O2 . 2_667 180.0 ?
    O2 Fe1 O1 . 2_667 90.39(7) ?
    O2 Fe1 O1 2_667 2_667 89.61(7) ?
    O2 Fe1 O1 . . 89.61(7) ?
    O2 Fe1 O1 2_667 . 90.39(7) ?
    O1 Fe1 O1 2_667 . 180.0 ?
    O2 Fe1 N1 . . 91.16(6) ?
    O2 Fe1 N1 2_667 . 88.84(6) ?
    O1 Fe1 N1 2_667 . 89.55(6) ?
    O1 Fe1 N1 . . 90.45(6) ?
    O2 Fe1 N1 . 2_667 88.84(6) ?
    O2 Fe1 N1 2_667 2_667 91.16(6) ?
    O1 Fe1 N1 2_667 2_667 90.45(6) ?
    O1 Fe1 N1 . 2_667 89.55(6) ?
    N1 Fe1 N1 . 2_667 180.0 ?
    N2 N1 C1 . . 104.65(15) ?
    N2 N1 Fe1 . . 119.64(12) ?
    C1 N1 Fe1 . . 134.93(13) ?
    N3 N2 N1 . . 109.13(16) ?
    N2 N3 N4 . . 110.32(16) ?
    N3 N4 C1 . . 104.10(16) ?
    N5 N5 C1 2_766 . 114.3(2) ?
    Fe1 O1 H1A . . 116.1(17) ?
    Fe1 O1 H1B . . 112.4(17) ?
    H1A O1 H1B . . 104(2) ?
    Fe1 O2 H2A . . 126.3(16) ?
    Fe1 O2 H2B . . 123.0(16) ?
    H2A O2 H2B . . 109(2) ?
    H3A O3 H3B . . 107(2) ?
    N4 C1 N1 . . 111.80(17) ?
    N4 C1 N5 . . 127.64(18) ?
    N1 C1 N5 . . 120.57(17) ?
loop_
    _geom_hbond_atom_site_label_D
    _geom_hbond_atom_site_label_H
    _geom_hbond_atom_site_label_A
    _geom_hbond_site_symmetry_A
    _geom_hbond_distance_DH
    _geom_hbond_distance_HA
    _geom_hbond_distance_DA
    _geom_hbond_angle_DHA
    O2 H2A O3 . 0.848(10) 1.860(11) 2.699(2) 170(2)
    O1 H1A O3 1_545 0.854(10) 1.868(11) 2.715(2) 171(3)
    O1 H1B N5 . 0.851(10) 2.226(18) 2.926(2) 139(2)
    O3 H3B N3 2_676 0.844(10) 2.007(11) 2.839(2) 169(2)
    O3 H3A N2 1_655 0.852(10) 1.996(10) 2.843(2) 173(2)
    O2 H2B N3 1_556 0.850(10) 2.691(16) 3.439(2) 148(2)
    O2 H2B N4 1_556 0.850(10) 1.994(11) 2.840(2) 173(2)
data_global
_journal_date_recd_electronic     2010-09-25
_journal_date_accepted     2010-10-04
_journal_name_full     'Acta Crystallographica, Section E'
_journal_year     2010
_journal_volume     66
_journal_issue     11
_journal_page_first     m1374
_journal_page_last     m1374
_journal_paper_category     QM
_journal_coeditor_code     NG5036
_publ_contact_author_name     'San-Ping Chen'
_publ_contact_author_address
;
     College of Chemistry and Materials Science
     Northwest University
     Xi'an 710069
     Shaanxi
     People's Republic of China
;
_publ_contact_author_email     sanpingchen@126.com
_publ_contact_author_fax     86-29-88303798
_publ_contact_author_phone     86-29-88302604
_publ_section_title
;
<i>catena</i>-Poly[[[tetraaquairon(II)]-\m-5,5'-diazenediylditetrazolido]
dihydrate]
;
loop_
    _publ_author_name
    _publ_author_address
    'Bao-juan Jiao'
;
     Department of Chemistry and Chemical Engineering
     Xi'an University of Arts & Science
     Xi'an 710065
     Shaanxi
     People's Republic of China
;
    'Zhi-jun Yan'
;
     Department of Chemistry and Chemical Engineering
     Xi'an University of Arts & Science
     Xi'an 710065
     Shaanxi
     People's Republic of China
;
    'Guang Fan'
;
      College of Chemistry and Chemical Engineering
      Xianyang Normal University
      Xianyang 712000
      Shaanxi
      People's Republic of China
;
    'San-ping Chen'
;
     College of Chemistry and Materials Science
     Northwest University
     Xi'an 710069
     Shaanxi
     People's Republic of China
;
    'Sheng-li Gao'
;
     College of Chemistry and Materials Science
     Northwest University
     Xi'an 710069
     Shaanxi
     People's Republic of China
;
