# Supplementary material for: catena-Poly[[[tetra­aqua­iron(II)]-μ-5,5′-diazenediylditetra­zolido] dihydrate]
Source: Acta Crystallogr Sect E Struct Rep Online. 2010 Oct 9;66(Pt 11):m1374. doi: 10.1107/S1600536810039632 (PMC3009247; doi:10.1107/S1600536810039632)
Supplement: Supplementary file 2 [file e-66-m1374-Isup2.hkl]

# 
# h,k,l, Fc-squared, Fo-squared, sigma(Fo-squared) and status flag 
# 
data_I
_shelx_title ' JIAO' 
_shelx_refln_list_code          4 
_shelx_F_calc_maximum       87.79 
_exptl_crystal_F_000       168.00 
_reflns_d_resolution_high  0.8380 
 
loop_ 
 _symmetry_equiv_pos_as_xyz 
 'x, y, z' 
 '-x, -y, -z' 
 
_cell_length_a     6.2449 
_cell_length_b     6.9764 
_cell_length_c     7.8256 
_cell_angle_alpha  76.424 
_cell_angle_beta   74.135 
_cell_angle_gamma  69.844 
 
_shelx_F_squared_multiplier     1.000 
 
loop_ 
 _refln_index_h 
 _refln_index_k 
 _refln_index_l 
 _refln_F_squared_calc 
 _refln_F_squared_meas 
 _refln_F_squared_sigma 
 _refln_observed_status 
   1   0   0     1782.34     1760.08     19.54 o 
   2   0   0      179.66      177.69      2.90 o 
   3   0   0      116.16      110.29      2.56 o 
   4   0   0       18.38       21.08      1.47 o 
   5   0   0      136.25      136.62      3.69 o 
   6   0   0      170.47      178.46      4.74 o 
  -6   1   0       87.07       95.52      2.84 o 
  -5   1   0      281.66      287.93      5.82 o 
  -4   1   0      162.86      159.13      3.73 o 
  -3   1   0       85.27       84.50      2.28 o 
  -2   1   0     1432.92     1469.04     16.78 o 
   0   1   0     1512.11     1503.80     14.44 o 
   1   1   0      714.24      728.79      6.92 o 
   2   1   0       95.98       96.68      1.94 o 
   3   1   0       45.41       39.19      1.42 o 
   4   1   0      692.22      719.91      9.71 o 
   5   1   0      149.19      153.79      3.83 o 
   6   1   0        5.95        7.55      1.62 o 
   7   1   0       83.97       71.16      3.52 o 
  -6   2   0        7.61        6.31      2.39 o 
  -5   2   0      252.18      236.76      4.07 o 
  -4   2   0      158.60      162.55      4.85 o 
  -3   2   0      625.90      619.84      8.15 o 
  -2   2   0     2307.51     2308.85     18.87 o 
  -1   2   0        6.43        6.42      1.01 o 
   0   2   0      107.89      111.58      1.52 o 
   1   2   0      955.01     1028.38     11.51 o 
   2   2   0        1.07        0.98      0.48 o 
   3   2   0      616.32      610.34      8.17 o 
   4   2   0      701.76      687.05      6.64 o 
   5   2   0      214.33      201.12      4.32 o 
   6   2   0        0.96        1.48      1.25 o 
   7   2   0        5.35        3.27      1.83 o 
  -5   3   0        2.03        0.80      1.28 o 
  -4   3   0       70.21       73.32      2.24 o 
  -3   3   0       28.21       27.75      1.31 o 
  -2   3   0      112.02      112.67      3.40 o 
  -1   3   0      464.09      454.55      4.73 o 
   0   3   0        3.58        3.02      0.51 o 
   1   3   0       49.08       60.33      0.99 o 
   2   3   0     1323.91     1336.16      9.39 o 
   3   3   0       63.94       66.65      1.47 o 
   4   3   0       81.39       75.24      2.57 o 
   5   3   0       88.88       77.63      2.91 o 
   6   3   0       19.65       17.47      1.74 o 
   7   3   0       20.98       22.74      2.43 o 
  -4   4   0        0.35        0.00      1.18 o 
  -3   4   0        1.27        2.14      0.98 o 
  -2   4   0        0.51        0.09      0.76 o 
  -1   4   0       15.54       19.28      1.77 o 
   0   4   0      591.46      618.61      6.63 o 
   1   4   0      368.70      367.94      3.34 o 
   2   4   0      581.81      606.48      4.90 o 
   3   4   0      344.06      330.48      3.96 o 
   4   4   0        3.82        4.32      1.19 o 
   5   4   0        1.05        0.83      1.26 o 
   6   4   0       53.06       53.19      2.11 o 
   7   4   0       69.81       60.02      3.48 o 
  -4   5   0       25.28       25.31      2.76 o 
  -3   5   0      127.69      121.67      4.18 o 
  -2   5   0       32.52       33.69      2.33 o 
  -1   5   0        6.74        6.48      1.40 o 
   0   5   0      220.24      227.49      4.98 o 
   1   5   0       44.85       47.11      2.29 o 
   2   5   0      261.64      255.80      3.54 o 
   3   5   0       32.09       32.36      1.94 o 
   4   5   0       13.45       13.83      1.65 o 
   5   5   0       63.72       70.96      3.03 o 
   6   5   0       89.45       97.94      3.97 o 
  -2   6   0      219.98      213.06      5.55 o 
  -1   6   0       30.36       31.52      2.41 o 
   0   6   0       92.52       89.20      3.50 o 
   1   6   0       93.73       95.84      3.54 o 
   2   6   0       13.41       13.62      1.79 o 
   3   6   0       16.37       16.62      1.92 o 
   4   6   0      139.22      138.35      4.35 o 
   5   6   0       82.37       84.49      3.72 o 
   6   6   0       63.87       63.93      3.71 o 
  -1   7   0       33.43       34.06      2.71 o 
   0   7   0       73.78       77.91      3.55 o 
   1   7   0       24.77       24.75      2.30 o 
   2   7   0      105.48      114.91      4.18 o 
   3   7   0       20.88       23.61      2.32 o 
   4   7   0       59.05       55.75      3.25 o 
   5   7   0      111.44       99.35      4.18 o 
   2   8   0       40.56       44.12      3.40 o 
   3   8   0        9.80       10.89      2.51 o 
  -4  -7   1       31.10       32.40      2.95 o 
  -3  -7   1        0.14        0.44      1.66 o 
  -2  -7   1        4.56        5.34      1.80 o 
  -1  -7   1        9.77        8.06      1.90 o 
   0  -7   1        0.16        0.44      1.63 o 
   1  -7   1       97.51      100.46      4.44 o 
  -5  -6   1       17.36       16.02      2.25 o 
  -4  -6   1       61.23       62.33      3.15 o 
  -3  -6   1       30.16       42.60      2.70 o 
  -2  -6   1        1.59        1.31      1.31 o 
  -1  -6   1      139.49      136.84      4.25 o 
   0  -6   1      149.04      151.03      4.52 o 
   1  -6   1       87.60       89.62      3.77 o 
   2  -6   1       40.50       35.23      2.65 o 
  -6  -5   1       37.38       40.56      2.92 o 
  -5  -5   1       18.71       22.14      2.17 o 
  -4  -5   1      156.78      152.91      4.23 o 
  -3  -5   1       99.00       94.86      3.23 o 
  -2  -5   1      123.70      125.09      5.35 o 
  -1  -5   1      422.65      417.94     11.64 o 
   0  -5   1      234.46      241.97      5.41 o 
   1  -5   1      278.08      273.40      5.79 o 
   2  -5   1       14.18       12.27      1.85 o 
   3  -5   1       29.46       34.91      2.57 o 
   4  -5   1       25.77       25.04      2.91 o 
  -6  -4   1      142.42      147.73      4.56 o 
  -5  -4   1       88.98       87.68      3.33 o 
  -4  -4   1       48.84       50.92      1.72 o 
  -3  -4   1      455.37      436.82      5.08 o 
  -2  -4   1      379.70      375.65      4.50 o 
  -1  -4   1      143.01      145.06      2.87 o 
   0  -4   1      196.04      206.81      4.43 o 
   1  -4   1      129.81      125.83      3.54 o 
   2  -4   1        5.63        5.73      0.91 o 
   3  -4   1      367.09      325.88      6.51 o 
   4  -4   1      160.00      151.44      4.73 o 
  -6  -3   1      156.10      128.96      3.87 o 
  -5  -3   1      142.71      139.46      3.84 o 
  -4  -3   1      321.77      331.59      5.76 o 
  -3  -3   1       61.21       56.60      3.52 o 
  -2  -3   1      440.01      450.39      4.81 o 
  -1  -3   1      799.10      776.07      7.72 o 
   0  -3   1      185.74      202.85      3.13 o 
   1  -3   1      260.76      250.87      3.25 o 
   2  -3   1       24.89       23.56      1.28 o 
   3  -3   1       52.37       49.87      1.66 o 
   4  -3   1      314.21      305.61      4.49 o 
   5  -3   1       57.43       68.98      3.85 o 
  -6  -2   1       87.78       81.78      3.17 o 
  -5  -2   1       88.41       75.45      2.61 o 
  -4  -2   1      101.15       93.86      2.71 o 
  -3  -2   1       18.51       15.46      1.09 o 
  -2  -2   1      183.59      169.28      3.08 o 
  -1  -2   1      525.06      536.86      7.45 o 
   0  -2   1      257.37      265.81      3.06 o 
   1  -2   1      761.27      707.08      9.93 o 
   2  -2   1      150.68      121.37      2.90 o 
   3  -2   1       62.68       65.95      2.36 o 
   4  -2   1       25.42       23.85      1.89 o 
   5  -2   1        0.32        0.85      1.53 o 
   6  -2   1       25.37       25.18      1.89 o 
  -6  -1   1       74.31       75.16      3.10 o 
  -5  -1   1       23.80       21.48      1.66 o 
  -4  -1   1      284.43      266.60      4.62 o 
  -3  -1   1      103.38       93.84      2.20 o 
  -2  -1   1      247.72      266.75      3.84 o 
  -1  -1   1     1117.69     1174.05     13.15 o 
   0  -1   1       29.73       29.17      0.71 o 
   1  -1   1      427.04      454.68      5.91 o 
   2  -1   1     1215.32     1175.18     13.92 o 
   3  -1   1      294.42      314.83      5.27 o 
   4  -1   1        1.43        0.54      1.02 o 
   5  -1   1       21.22       28.86      2.05 o 
   6  -1   1       20.81       23.94      2.45 o 
  -6   0   1       46.19       49.59      3.53 o 
  -5   0   1       25.71       27.67      1.85 o 
  -4   0   1       43.72       48.37      1.99 o 
  -3   0   1      610.75      659.66      8.50 o 
  -2   0   1     1044.78     1126.03     12.81 o 
  -1   0   1       25.29       25.33      0.51 o 
   0   0   1       30.13       24.37      0.51 o 
   1   0   1      231.18      222.82      1.82 o 
   2   0   1      517.50      545.14      7.01 o 
   3   0   1     1548.52     1773.82     20.53 o 
   4   0   1      565.02      597.26      8.66 o 
   5   0   1      165.45      164.11      4.20 o 
   6   0   1      381.76      374.20      7.28 o 
  -6   1   1       82.74       95.02      4.69 o 
  -5   1   1       11.04       10.86      1.25 o 
  -4   1   1      116.30      126.51      2.45 o 
  -3   1   1      309.89      324.26      4.24 o 
  -2   1   1      800.32      758.63      6.79 o 
  -1   1   1     1823.68     1725.18     13.82 o 
   0   1   1      357.35      386.78      3.41 o 
   1   1   1     1332.13     1357.15     10.90 o 
   2   1   1       84.50       89.05      1.43 o 
   3   1   1      219.72      239.66      4.04 o 
   4   1   1      431.10      436.25      6.76 o 
   5   1   1      377.52      366.83      6.55 o 
   6   1   1      165.05      160.57      4.49 o 
   7   1   1       87.64       84.56      3.83 o 
  -5   2   1      125.17      141.08      4.91 o 
  -4   2   1      236.10      237.47      5.65 o 
  -3   2   1        1.64        0.60      0.63 o 
  -2   2   1      374.27      343.40      4.38 o 
  -1   2   1      504.79      474.63      5.10 o 
   0   2   1      135.56      158.55      1.96 o 
   1   2   1     7706.34     7343.51     66.78 o 
   2   2   1     1424.77     1449.98     12.00 o 
   3   2   1      599.44      563.80      7.64 o 
   4   2   1      185.11      181.59      3.72 o 
   5   2   1       11.92        8.48      1.24 o 
   6   2   1       33.54       34.55      2.31 o 
   7   2   1       27.90       28.04      2.58 o 
  -5   3   1       33.20       35.66      2.89 o 
  -4   3   1      386.83      372.42      5.04 o 
  -3   3   1      326.82      321.56      4.20 o 
  -2   3   1        3.13        4.87      0.70 o 
  -1   3   1      378.71      403.42      4.38 o 
   0   3   1      168.33      164.01      2.31 o 
   1   3   1      218.77      216.57      2.63 o 
   2   3   1     1131.62     1116.81      7.92 o 
   3   3   1      587.01      587.31      4.67 o 
   4   3   1        5.71        4.95      0.99 o 
   5   3   1      171.22      160.77      3.88 o 
   6   3   1       32.46       29.73      2.17 o 
   7   3   1        0.36        0.29      1.72 o 
  -4   4   1      126.42      112.20      4.33 o 
  -3   4   1      103.42      101.50      2.46 o 
  -2   4   1      213.91      202.71      3.18 o 
  -1   4   1      392.54      404.35      4.73 o 
   0   4   1      131.26      136.42      2.37 o 
   1   4   1      125.75      123.54      2.10 o 
   2   4   1      143.95      153.82      2.35 o 
   3   4   1       23.42       25.10      1.18 o 
   4   4   1       60.78       53.77      2.24 o 
   5   4   1       64.93       63.46      2.68 o 
   6   4   1      130.57      123.29      3.94 o 
   7   4   1       11.29       11.15      2.11 o 
  -3   5   1        6.82        6.04      1.35 o 
  -2   5   1       13.70       14.79      2.51 o 
  -1   5   1       63.72       66.37      2.02 o 
   0   5   1      292.10      307.95      4.15 o 
   1   5   1      115.53      120.62      2.30 o 
   2   5   1       17.11       18.63      1.06 o 
   3   5   1       90.85       93.23      2.10 o 
   4   5   1       10.64       11.42      1.06 o 
   5   5   1       44.35       43.81      2.48 o 
   6   5   1       56.89       61.81      3.18 o 
  -2   6   1       12.85       10.71      2.00 o 
  -1   6   1       15.19       16.85      2.00 o 
   0   6   1        5.33        4.00      1.48 o 
   1   6   1      152.90      149.73      4.09 o 
   2   6   1       41.45       41.23      2.42 o 
   3   6   1       83.29       90.40      3.27 o 
   4   6   1      157.61      153.78      4.31 o 
   5   6   1       25.35       22.30      2.22 o 
   6   6   1        2.05        2.63      1.89 o 
  -1   7   1       38.21       43.95      2.97 o 
   0   7   1        0.79        1.85      1.71 o 
   1   7   1       11.03        9.88      1.94 o 
   2   7   1       24.97       27.70      2.46 o 
   3   7   1      120.99      121.80      4.20 o 
   4   7   1       30.81       28.23      2.53 o 
   5   7   1       33.93       28.74      2.68 o 
   1   8   1       22.83       19.01      2.65 o 
   2   8   1       34.02       33.69      3.04 o 
   3   8   1       37.04       33.50      3.04 o 
  -3  -7   2       20.93       23.40      2.80 o 
  -2  -7   2       36.52       37.61      3.09 o 
  -1  -7   2       46.06       44.82      3.23 o 
   0  -7   2        1.52        1.22      1.83 o 
  -5  -6   2       13.66       13.10      2.35 o 
  -4  -6   2        0.39       -0.06      1.59 o 
  -3  -6   2       29.06       30.81      2.44 o 
  -2  -6   2       37.35       40.45      1.95 o 
  -1  -6   2       30.44       30.83      2.51 o 
   0  -6   2       60.87       70.02      3.54 o 
   1  -6   2        4.55        3.92      1.85 o 
   2  -6   2       20.38       17.48      2.44 o 
  -5  -5   2        8.58       11.09      2.02 o 
  -4  -5   2        0.53        0.53      1.44 o 
  -3  -5   2       37.17       36.60      1.69 o 
  -2  -5   2        2.81        4.12      1.07 o 
  -1  -5   2       48.06       49.97      2.71 o 
   0  -5   2       89.55       99.20      2.55 o 
   1  -5   2       11.70       11.33      1.77 o 
   2  -5   2      141.12      143.59      4.49 o 
   3  -5   2       53.38       51.49      3.09 o 
  -5  -4   2       95.27       95.60      3.52 o 
  -4  -4   2        5.77        6.27      1.73 o 
  -3  -4   2      243.76      247.13      4.21 o 
  -2  -4   2      468.57      464.87      5.50 o 
  -1  -4   2        2.02        2.76      0.76 o 
   0  -4   2      245.51      250.27      3.74 o 
   1  -4   2      300.82      312.36      6.12 o 
   2  -4   2      126.77      121.30      3.85 o 
   3  -4   2       76.86       70.11      3.26 o 
   4  -4   2       59.52       55.77      3.24 o 
  -5  -3   2       39.04       45.01      2.53 o 
  -4  -3   2      200.43      196.57      4.24 o 
  -3  -3   2      685.19      724.42      7.39 o 
  -2  -3   2      454.35      459.86      8.72 o 
  -1  -3   2      488.50      522.42      5.65 o 
   0  -3   2      243.49      227.02      3.24 o 
   1  -3   2      275.88      267.64      2.68 o 
   2  -3   2      965.56      914.66      8.53 o 
   3  -3   2       21.44       20.85      1.55 o 
   4  -3   2       78.44       81.42      2.32 o 
   5  -3   2       62.21       57.53      2.41 o 
  -5  -2   2      349.83      316.79      5.61 o 
  -4  -2   2      469.89      477.41      7.19 o 
  -3  -2   2      225.87      244.59      4.26 o 
  -2  -2   2      292.59      258.71      3.21 o 
  -1  -2   2      258.53      257.67      2.33 o 
   0  -2   2      237.29      232.97      3.01 o 
   1  -2   2      276.22      271.14      3.39 o 
   2  -2   2      616.36      587.05      8.42 o 
   3  -2   2       80.74       82.12      2.76 o 
   4  -2   2      260.33      257.54      5.52 o 
   6  -2   2       69.13       68.40      3.92 o 
  -6  -1   2      259.36      309.85      8.06 o 
  -5  -1   2      350.57      396.01      8.11 o 
  -4  -1   2      225.19      198.84      3.77 o 
  -3  -1   2      495.47      494.26      6.67 o 
  -2  -1   2      198.21      230.82      2.61 o 
  -1  -1   2      210.95      214.62      1.97 o 
   0  -1   2     3576.21     3441.55     22.80 o 
   1  -1   2       33.48       37.41      1.93 o 
   2  -1   2      351.67      333.31      5.16 o 
   3  -1   2       11.79        9.60      1.09 o 
   4  -1   2        2.09        1.50      1.10 o 
   5  -1   2      197.34      195.40      4.98 o 
   6  -1   2      103.84      116.42      4.23 o 
  -6   0   2       50.16       55.81      3.93 o 
  -5   0   2      203.09      225.22      6.09 o 
  -4   0   2        0.54        1.08      0.76 o 
  -3   0   2        1.35        0.81      0.54 o 
  -2   0   2      158.09      139.03      1.81 o 
  -1   0   2      299.38      290.27      2.75 o 
   0   0   2     1980.24     1915.51     24.50 o 
   1   0   2     1438.27     1471.98      9.98 o 
   2   0   2        4.92        5.02      0.66 o 
   3   0   2        0.58        1.18      0.72 o 
   4   0   2      188.65      192.08      4.19 o 
   5   0   2       23.07       25.64      2.00 o 
   6   0   2        7.72        9.89      1.78 o 
  -6   1   2       11.52       16.83      2.74 o 
  -5   1   2       38.93       46.86      3.05 o 
  -4   1   2       79.49       80.58      3.38 o 
  -3   1   2      155.06      148.61      2.31 o 
  -2   1   2      603.22      555.02      5.21 o 
  -1   1   2      219.40      215.31      2.53 o 
   0   1   2      310.74      339.13      5.12 o 
   1   1   2      182.64      194.90      1.75 o 
   2   1   2      155.63      155.06      2.00 o 
   3   1   2      358.18      347.72      5.37 o 
   4   1   2      739.56      784.04     10.71 o 
   5   1   2      107.62      116.73      3.48 o 
   6   1   2        2.67        4.42      1.45 o 
   7   1   2       11.95       10.40      2.24 o 
  -5   2   2       16.57       14.94      2.46 o 
  -4   2   2       81.18       87.21      3.63 o 
  -3   2   2      140.72      141.12      4.18 o 
  -2   2   2      740.85      721.17      6.75 o 
  -1   2   2     1185.11     1239.41     10.49 o 
   0   2   2      398.55      415.36      5.25 o 
   1   2   2      222.69      237.45      2.61 o 
   2   2   2      652.73      614.07      5.71 o 
   3   2   2       12.78       12.64      1.21 o 
   4   2   2     1098.65     1102.31     13.92 o 
   5   2   2      384.55      400.09      6.93 o 
   6   2   2       73.80       72.51      3.18 o 
   7   2   2      143.30      143.73      4.75 o 
  -5   3   2       55.40       51.39      3.51 o 
  -4   3   2       42.49       42.72      2.79 o 
  -3   3   2      361.37      351.25      6.99 o 
  -2   3   2       49.65       53.22      1.62 o 
  -1   3   2       80.65       88.95      3.26 o 
   0   3   2      870.70      849.93      7.74 o 
   1   3   2      191.42      177.46      3.84 o 
   2   3   2     1644.81     1704.75     14.25 o 
   3   3   2      612.58      616.45      6.13 o 
   4   3   2       18.29       17.83      1.47 o 
   5   3   2       43.43       42.71      2.10 o 
   6   3   2      161.39      156.72      4.38 o 
   7   3   2       76.24       69.75      3.55 o 
  -4   4   2       79.13       75.66      3.99 o 
  -3   4   2      149.37      145.38      4.55 o 
  -2   4   2        0.37        0.47      0.78 o 
  -1   4   2       32.48       32.33      1.38 o 
   0   4   2      403.46      404.71      4.64 o 
   1   4   2      675.94      704.72      6.89 o 
   2   4   2     1951.64     1939.88     16.34 o 
   3   4   2      295.35      303.48      3.80 o 
   4   4   2      108.50      102.46      2.21 o 
   5   4   2        0.87        0.83      1.18 o 
   6   4   2       23.20       22.23      2.02 o 
   7   4   2       59.61       61.98      3.42 o 
  -3   5   2      131.39      130.54      4.78 o 
  -2   5   2      157.85      153.71      3.04 o 
  -1   5   2       21.80       24.96      1.43 o 
   0   5   2      270.45      289.86     10.36 o 
   1   5   2      175.91      184.94      3.01 o 
   2   5   2       13.13       13.35      1.08 o 
   3   5   2       37.80       34.44      3.72 o 
   4   5   2      120.10      128.64      2.61 o 
   5   5   2       25.35       26.61      2.00 o 
   6   5   2      104.71       99.86      3.88 o 
   7   5   2       31.11       29.60      2.68 o 
  -2   6   2       51.85       46.71      3.26 o 
  -1   6   2      184.06      205.72      3.76 o 
   0   6   2       87.62       89.80      2.50 o 
   1   6   2       17.88       17.36      1.99 o 
   2   6   2       11.71       13.00      1.21 o 
   3   6   2       88.38       85.16      2.66 o 
   4   6   2       39.63       42.03      4.98 o 
   5   6   2       92.08       92.54      2.59 o 
   6   6   2       29.77       26.04      2.50 o 
   0   7   2       15.42       17.21      2.08 o 
   1   7   2       14.23       16.52      2.06 o 
   2   7   2       36.43       32.98      2.34 o 
   3   7   2        6.63        7.65      1.65 o 
   4   7   2       44.94       42.75      2.77 o 
   5   7   2       15.97       14.10      2.20 o 
   1   8   2        1.73        0.53      1.93 o 
   2   8   2       47.98       44.41      3.15 o 
   3   8   2       43.26       49.11      3.23 o 
   4   8   2       35.67       34.03      2.80 o 
  -2  -7   3        0.91       -0.50      2.14 o 
  -1  -7   3       23.52       24.63      2.14 o 
  -4  -6   3       97.76       90.75      4.18 o 
  -3  -6   3        4.18        4.97      2.02 o 
  -2  -6   3        9.87        9.27      1.59 o 
  -1  -6   3       20.31       21.47      2.45 o 
   0  -6   3       61.26       62.04      2.54 o 
   1  -6   3       84.28       81.55      3.83 o 
   2  -6   3        5.82        3.15      1.95 o 
  -4  -5   3        4.92        6.59      1.84 o 
  -3  -5   3       83.14       92.21      2.71 o 
  -2  -5   3      145.56      150.87      3.25 o 
  -1  -5   3      186.46      190.68      3.65 o 
   0  -5   3      167.46      176.84      3.58 o 
   1  -5   3        1.66        2.27      1.58 o 
   2  -5   3       16.82       16.86      2.28 o 
   3  -5   3       16.45       14.69      2.45 o 
  -5  -4   3        6.96        5.53      2.48 o 
  -4  -4   3       13.12       15.30      1.44 o 
  -3  -4   3        0.46        0.29      0.96 o 
  -2  -4   3      379.04      378.51      5.02 o 
  -1  -4   3      132.82      147.77      2.95 o 
   0  -4   3        4.45        5.03      0.94 o 
   1  -4   3      115.62      107.68      3.05 o 
   2  -4   3       16.11       15.98      1.80 o 
   3  -4   3       34.01       31.88      2.54 o 
   4  -4   3      126.96      127.56      4.63 o 
  -4  -3   3      183.87      179.55      3.19 o 
  -3  -3   3       37.87       37.94      1.85 o 
  -2  -3   3       58.04       53.65      1.65 o 
  -1  -3   3        2.72        3.45      0.76 o 
   0  -3   3        1.62        4.86      1.79 o 
   1  -3   3       61.83       53.06      1.71 o 
   2  -3   3      244.52      244.68      5.23 o 
   3  -3   3      362.40      352.48      6.90 o 
   4  -3   3       70.52       72.21      3.53 o 
   5  -3   3      133.50      146.90      5.27 o 
  -6  -2   3       24.01       32.52      3.56 o 
  -5  -2   3        4.91        5.55      1.99 o 
  -4  -2   3      479.44      506.49      8.58 o 
  -3  -2   3       41.57       43.50      1.37 o 
  -2  -2   3      108.81      115.24      1.64 o 
  -1  -2   3      418.23      404.23      3.51 o 
   0  -2   3       19.24       14.53      0.91 o 
   1  -2   3      650.61      647.93      6.84 o 
   2  -2   3      917.06      932.69     10.30 o 
   3  -2   3      416.81      417.97      7.23 o 
   4  -2   3       38.06       34.80      2.37 o 
   5  -2   3       38.48       48.57      2.93 o 
   6  -2   3        7.04        4.90      2.35 o 
  -6  -1   3       79.61       95.36      5.14 o 
  -5  -1   3        0.64       -0.49      1.82 o 
  -4  -1   3        7.44       11.46      1.74 o 
  -3  -1   3      230.00      216.65      2.87 o 
  -2  -1   3      580.30      606.24      5.66 o 
  -1  -1   3      436.31      455.81      3.75 o 
   0  -1   3     3112.30     3214.96     25.57 o 
   1  -1   3     1078.54     1071.86      7.74 o 
   2  -1   3      173.09      181.58      2.72 o 
   3  -1   3      992.72      980.02     12.84 o 
   4  -1   3        0.78        0.20      1.08 o 
   5  -1   3       44.63       49.00      2.72 o 
   6  -1   3      108.25      105.86      4.19 o 
  -5   0   3       31.31       34.45      2.97 o 
  -4   0   3      230.01      248.48      5.90 o 
  -3   0   3      182.11      191.68      4.49 o 
  -2   0   3      809.20      807.68      7.10 o 
  -1   0   3      854.62      844.02      7.20 o 
   0   0   3      564.65      614.28      7.54 o 
   1   0   3      908.86      910.24      6.61 o 
   2   0   3       10.51       11.00      0.66 o 
   3   0   3       45.79       38.48      1.72 o 
   4   0   3      205.23      201.71      4.46 o 
   5   0   3      269.54      279.37      5.90 o 
   6   0   3      130.34      134.42      4.43 o 
  -5   1   3      224.34      231.83      6.64 o 
  -4   1   3      372.33      372.43      7.72 o 
  -3   1   3      221.85      212.44      4.92 o 
  -2   1   3     1086.95     1105.31     14.82 o 
  -1   1   3        3.74        1.51      0.79 o 
   0   1   3        0.95        1.12      0.66 o 
   1   1   3      662.92      614.81      4.66 o 
   2   1   3       47.89       57.68      1.02 o 
   3   1   3      186.71      183.45      2.63 o 
   4   1   3       90.72       79.26      2.63 o 
   5   1   3      116.06      110.80      3.46 o 
   6   1   3       74.12       76.57      3.29 o 
   7   1   3       34.30       41.15      2.97 o 
  -5   2   3        9.40       11.52      2.57 o 
  -4   2   3      327.43      331.33      7.42 o 
  -3   2   3       21.81       20.24      1.84 o 
  -2   2   3        1.15        1.11      1.02 o 
  -1   2   3      114.87      109.48      1.74 o 
   0   2   3        4.15        7.02      0.42 o 
   1   2   3      120.42      122.26      1.73 o 
   2   2   3     1560.25     1526.74     10.59 o 
   3   2   3      390.79      386.51      4.29 o 
   4   2   3       21.31       18.69      1.94 o 
   5   2   3      131.91      136.41      3.75 o 
   6   2   3       31.59       36.19      2.37 o 
   7   2   3        0.49       -0.37      1.77 o 
  -4   3   3       27.11       26.83      2.71 o 
  -3   3   3        8.04       10.01      1.80 o 
  -2   3   3       18.59       18.35      1.81 o 
  -1   3   3       14.43       14.49      0.82 o 
   0   3   3      305.53      305.68      7.79 o 
   1   3   3      407.63      371.02      6.85 o 
   2   3   3       27.94       28.74      0.69 o 
   3   3   3      546.48      553.24      5.72 o 
   4   3   3       36.09       36.35      1.41 o 
   5   3   3      108.54      104.23      3.26 o 
   6   3   3       74.51       72.92      3.19 o 
   7   3   3        5.22        6.10      1.98 o 
  -4   4   3        7.16        4.43      2.06 o 
  -3   4   3       21.38       20.59      2.40 o 
  -2   4   3       58.64       58.45      2.94 o 
  -1   4   3      233.50      231.60      3.28 o 
   0   4   3      802.89      811.80      8.80 o 
   1   4   3       82.59       80.82      2.02 o 
   2   4   3        5.53        6.74      0.89 o 
   3   4   3       59.54       59.15      1.66 o 
   4   4   3        0.61        0.85      0.72 o 
   5   4   3      242.22      229.80      3.91 o 
   6   4   3      182.69      175.75      4.67 o 
   7   4   3      120.29      116.11      4.35 o 
  -3   5   3        6.66        3.74      2.11 o 
  -2   5   3      276.08      258.66      6.41 o 
  -1   5   3       81.43       79.46      3.60 o 
   0   5   3       90.26       91.31      2.23 o 
   1   5   3      360.13      346.79      4.45 o 
   2   5   3        7.83        9.06      1.05 o 
   3   5   3      174.97      171.54      3.52 o 
   4   5   3      198.50      200.74      4.89 o 
   5   5   3       60.80       61.72      2.60 o 
   6   5   3       37.66       34.05      2.44 o 
   7   5   3       77.73       72.57      3.52 o 
  -2   6   3       89.55       88.84      4.46 o 
  -1   6   3       29.58       31.38      2.89 o 
   0   6   3        3.17        5.29      1.22 o 
   1   6   3       23.25       22.52      2.25 o 
   2   6   3      154.35      155.14      2.99 o 
   3   6   3      365.78      354.15      4.71 o 
   4   6   3      142.21      134.59      2.84 o 
   5   6   3      132.26      137.07      3.06 o 
   6   6   3        0.15       -0.07      1.53 o 
   1   7   3       26.38       29.18      1.87 o 
   2   7   3       54.55       55.94      2.23 o 
   3   7   3       54.23       51.59      5.24 o 
   4   7   3       13.34       15.96      1.52 o 
   5   7   3       23.43       23.50      1.75 o 
   1   8   3       30.19       22.61      2.60 o 
   2   8   3       12.51       14.59      2.36 o 
   3   8   3       16.71       17.52      2.41 o 
   4   8   3       23.66       18.99      2.51 o 
  -3  -6   4       48.56       51.11      3.39 o 
  -2  -6   4       42.51       42.39      2.33 o 
  -1  -6   4      156.51      162.84      6.11 o 
   0  -6   4       76.11       77.01      3.00 o 
   1  -6   4       39.06       40.21      3.11 o 
  -4  -5   4       18.60       23.86      3.27 o 
  -3  -5   4      220.13      220.50      7.95 o 
  -2  -5   4       50.98       54.37      4.70 o 
  -1  -5   4        0.65        1.40      1.17 o 
   0  -5   4       59.19       58.75      2.77 o 
   1  -5   4       65.94       70.28      2.60 o 
   2  -5   4       96.10      102.30      4.43 o 
   3  -5   4      110.53       98.74      4.59 o 
  -5  -4   4       72.30       80.09      4.72 o 
  -4  -4   4      146.17      157.99      5.58 o 
  -3  -4   4      268.84      277.16      5.57 o 
  -2  -4   4       93.44       94.57      2.57 o 
  -1  -4   4       50.21       48.85      1.99 o 
   0  -4   4        9.64        9.86      1.22 o 
   1  -4   4       69.72       68.83      2.38 o 
   2  -4   4      162.69      156.67      4.76 o 
   3  -4   4        4.41        5.10      1.91 o 
   4  -4   4       92.80       86.63      4.30 o 
  -5  -3   4       65.48       68.36      4.22 o 
  -4  -3   4       19.79       20.54      2.62 o 
  -3  -3   4       46.64       43.49      2.92 o 
  -2  -3   4       69.53       67.55      2.02 o 
  -1  -3   4      186.37      196.93      5.53 o 
   0  -3   4      213.28      212.36      5.72 o 
   1  -3   4      202.03      196.99      3.47 o 
   2  -3   4       62.72       69.07      2.19 o 
   3  -3   4        3.28        2.15      1.36 o 
   4  -3   4        4.52        7.93      2.05 o 
   5  -3   4        3.77        4.12      2.31 o 
  -5  -2   4       41.71       50.07      3.45 o 
  -4  -2   4       51.39       50.94      3.05 o 
  -3  -2   4       21.86       24.12      1.42 o 
  -2  -2   4      211.48      222.52      5.34 o 
  -1  -2   4      393.99      381.64      5.38 o 
   0  -2   4      439.38      459.76      5.37 o 
   1  -2   4       81.02       83.55      4.48 o 
   2  -2   4      344.31      344.04      6.31 o 
   3  -2   4        2.61        2.91      1.18 o 
   4  -2   4       11.75       12.83      1.88 o 
   5  -2   4       92.19       93.32      4.15 o 
  -5  -1   4      177.10      194.00      5.96 o 
  -4  -1   4       35.99       40.27      2.63 o 
  -3  -1   4      200.92      181.34      4.40 o 
  -2  -1   4       45.95       44.08      2.15 o 
  -1  -1   4       33.48       32.51      0.96 o 
   0  -1   4      195.50      198.17      2.92 o 
   1  -1   4      107.28      102.05      1.51 o 
   2  -1   4        1.41        1.25      0.50 o 
   3  -1   4      248.99      231.65      4.77 o 
   4  -1   4      404.27      404.23      7.34 o 
   5  -1   4       47.11       48.78      2.86 o 
   6  -1   4      215.47      231.48      6.39 o 
  -5   0   4       28.27       32.40      3.14 o 
  -4   0   4        2.12        0.86      1.63 o 
  -3   0   4      357.98      355.90      6.80 o 
  -2   0   4      344.32      356.23      6.36 o 
  -1   0   4      796.71      882.85     22.19 o 
   0   0   4      406.04      418.62      3.97 o 
   1   0   4       52.13       41.69      0.99 o 
   2   0   4      249.34      240.80      2.55 o 
   3   0   4      269.11      290.49      3.08 o 
   4   0   4      755.11      757.97     10.94 o 
   5   0   4      127.53      129.86      4.11 o 
   6   0   4       23.63       22.62      2.46 o 
  -5   1   4       63.58       69.75      4.38 o 
  -4   1   4        1.54        3.49      1.71 o 
  -3   1   4       15.20       17.47      1.94 o 
  -2   1   4      502.95      501.21      8.42 o 
  -1   1   4     1133.79     1153.69     15.52 o 
   0   1   4       70.62       69.67      1.08 o 
   1   1   4     1064.07     1104.70      8.02 o 
   2   1   4      830.25      792.82      6.11 o 
   3   1   4      243.10      244.58      2.65 o 
   4   1   4      887.89      885.51     12.04 o 
   5   1   4       24.10       24.62      1.99 o 
   6   1   4       15.30       16.22      2.00 o 
  -4   2   4      101.47      101.88      4.47 o 
  -3   2   4      446.96      432.58      8.48 o 
  -2   2   4       50.17       51.49      2.74 o 
   0   2   4      200.17      163.93      4.16 o 
   1   2   4       41.77       42.74      0.99 o 
   2   2   4     1258.47     1295.02      9.34 o 
   3   2   4      213.11      209.36      2.33 o 
   4   2   4        9.65        9.08      0.89 o 
   5   2   4       45.24       45.69      2.52 o 
   6   2   4       87.47       86.39      3.62 o 
   7   2   4       39.07       37.48      2.96 o 
  -4   3   4      162.09      154.16      5.49 o 
  -3   3   4      358.62      345.27      7.65 o 
  -2   3   4       75.19       75.84      3.39 o 
  -1   3   4      142.39      148.22      4.35 o 
   0   3   4       18.56       16.35      1.79 o 
   1   3   4      173.64      176.14      2.46 o 
   2   3   4      367.00      366.43      3.32 o 
   3   3   4       18.69       19.33      1.61 o 
   4   3   4       16.27       15.47      1.03 o 
   5   3   4        9.57       11.22      2.02 o 
   6   3   4       89.23       81.86      3.32 o 
   7   3   4       62.15       62.66      3.60 o 
  -3   4   4      125.86      116.79      4.78 o 
  -2   4   4        2.55        2.30      1.65 o 
  -1   4   4        0.62        0.48      1.45 o 
   0   4   4      168.46      156.75      4.67 o 
   1   4   4      131.95      131.04      2.75 o 
   2   4   4       28.62       32.33      1.25 o 
   3   4   4      117.46      106.95      2.17 o 
   4   4   4       68.62       72.66      2.51 o 
   5   4   4       13.67       12.79      1.19 o 
   6   4   4      108.82      107.32      3.79 o 
   7   4   4        1.48        1.38      1.60 o 
  -3   5   4        0.19        0.59      2.28 o 
  -2   5   4        0.30        0.57      1.87 o 
  -1   5   4       59.07       58.91      3.46 o 
   0   5   4       15.52       15.08      2.29 o 
   1   5   4      163.01      166.80      2.90 o 
   2   5   4       38.85       41.60      2.67 o 
   3   5   4       12.12       13.22      1.09 o 
   4   5   4      235.69      219.92      3.53 o 
   5   5   4       91.01       94.44      2.58 o 
   6   5   4       79.28       72.94      2.41 o 
   7   5   4       32.59       40.51      2.97 o 
  -2   6   4        8.22        6.87      2.60 o 
  -1   6   4       77.33       72.97      4.25 o 
   0   6   4       66.09       65.03      3.96 o 
   1   6   4       83.80       78.26      3.89 o 
   2   6   4       35.43       36.74      1.69 o 
   3   6   4        5.95        6.45      1.04 o 
   4   6   4       58.13       55.03      1.99 o 
   5   6   4       39.94       39.48      3.50 o 
   6   6   4       59.68       58.42      3.20 o 
   0   7   4       23.54       25.00      3.45 o 
   1   7   4       11.17       12.14      2.76 o 
   2   7   4       97.11       98.11      2.76 o 
   3   7   4       49.20       48.28      2.08 o 
   4   7   4       75.94       76.85      2.54 o 
   5   7   4       29.00       27.23      2.81 o 
   3   8   4       59.43       58.22      3.37 o 
   4   8   4       68.02       56.67      3.34 o 
  -3  -5   5        0.54        0.92      2.83 o 
  -2  -5   5      211.95      211.25      4.30 o 
  -1  -5   5       75.54       74.54      2.80 o 
   0  -5   5      151.68      152.18      4.22 o 
   1  -5   5       66.61       75.40      2.86 o 
   2  -5   5        2.05        2.74      2.22 o 
  -4  -4   5       33.81       40.68      3.86 o 
  -3  -4   5       33.11       32.44      3.40 o 
  -2  -4   5      185.49      183.72      6.15 o 
  -1  -4   5      124.82      126.61      3.33 o 
   0  -4   5      137.74      135.49      3.25 o 
   1  -4   5       98.83      102.94      2.95 o 
   2  -4   5      161.57      160.50      3.73 o 
   3  -4   5       68.88       64.84      3.85 o 
  -4  -3   5      339.59      339.39      8.48 o 
  -3  -3   5      103.98      106.89      4.78 o 
  -2  -3   5      275.59      263.27      7.03 o 
  -1  -3   5       18.73       21.52      2.05 o 
   0  -3   5        4.63        6.10      1.11 o 
   1  -3   5       67.55       67.28      3.73 o 
   2  -3   5      209.11      209.50      8.39 o 
   3  -3   5      235.43      210.57      5.56 o 
   4  -3   5      101.33      103.30      4.43 o 
  -4  -2   5      136.48      125.87      5.09 o 
  -3  -2   5      243.04      231.14      6.43 o 
  -2  -2   5      118.98      135.29      4.78 o 
  -1  -2   5       45.66       45.56      1.92 o 
   0  -2   5      292.48      299.70      4.28 o 
   1  -2   5        1.68        0.76      0.88 o 
   2  -2   5      111.60      112.29      4.53 o 
   3  -2   5      204.06      202.36      3.71 o 
   4  -2   5        2.08        1.50      1.65 o 
   5  -2   5       79.12       77.83      4.05 o 
  -4  -1   5       12.04       11.26      2.15 o 
  -3  -1   5        5.05        4.09      1.56 o 
  -2  -1   5       76.02       83.87      2.33 o 
  -1  -1   5       68.51       73.00      3.32 o 
   0  -1   5      640.61      656.10      5.89 o 
   1  -1   5      732.35      741.71      9.48 o 
   2  -1   5       42.30       41.36      1.81 o 
   3  -1   5        8.02        8.18      1.06 o 
   4  -1   5        0.37       -0.16      1.20 o 
   5  -1   5        0.53        1.25      1.51 o 
   6  -1   5       15.32       19.05      2.52 o 
  -4   0   5       14.27       16.91      2.51 o 
  -3   0   5       16.15       18.97      2.10 o 
  -2   0   5      144.04      146.76      4.12 o 
  -1   0   5       21.25       24.87      2.53 o 
   0   0   5      331.92      312.92      4.31 o 
   1   0   5      258.90      258.35      2.81 o 
   2   0   5       41.40       41.03      1.18 o 
   3   0   5      113.57      110.41      1.87 o 
   4   0   5       18.04       16.46      1.73 o 
   5   0   5       97.90      100.68      3.69 o 
   6   0   5       49.47       53.30      3.19 o 
  -4   1   5      256.26      266.31      6.98 o 
  -3   1   5       72.11       78.81      3.68 o 
  -2   1   5      395.46      371.39      7.25 o 
  -1   1   5      204.09      194.30      4.70 o 
   0   1   5       10.44       11.71      1.09 o 
   1   1   5        1.77        1.96      0.52 o 
   2   1   5      146.41      137.97      1.94 o 
   3   1   5       37.88       42.32      1.25 o 
   4   1   5      341.85      346.17      4.54 o 
   5   1   5      449.78      478.38      8.38 o 
   6   1   5       22.26       19.68      2.20 o 
  -4   2   5       52.52       57.56      3.93 o 
  -3   2   5       35.51       38.99      2.96 o 
  -2   2   5      181.09      170.64      4.95 o 
  -1   2   5      101.60      107.57      3.80 o 
   0   2   5      530.68      564.47      9.60 o 
   1   2   5       99.79      101.55      6.18 o 
   2   2   5      241.37      242.61      2.66 o 
   3   2   5      662.22      660.83      5.56 o 
   4   2   5       94.39       99.84      2.27 o 
   5   2   5      291.15      299.98      4.78 o 
   6   2   5       63.89       64.39      3.19 o 
   7   2   5        6.01        3.86      1.94 o 
  -3   3   5        3.23        4.61      1.92 o 
  -2   3   5        1.54        2.02      1.56 o 
  -1   3   5       77.44       76.04      3.39 o 
   0   3   5      690.25      683.49     11.43 o 
   1   3   5      374.75      374.17      7.48 o 
   2   3   5      658.10      658.80      7.74 o 
   3   3   5      371.14      375.06      4.55 o 
   4   3   5       54.93       57.18      1.80 o 
   5   3   5      124.49      120.99      2.77 o 
   6   3   5       14.84       16.62      2.12 o 
   7   3   5       39.17       39.23      3.09 o 
  -3   4   5       32.61       27.98      3.00 o 
  -2   4   5      253.42      253.53      6.71 o 
  -1   4   5       24.70       23.08      2.48 o 
   1   4   5      246.01      232.46      6.01 o 
   2   4   5        6.01        5.04      0.88 o 
   3   4   5      136.08      133.40      3.71 o 
   4   4   5       38.74       41.08      4.68 o 
   5   4   5        9.90       10.43      1.21 o 
   6   4   5       30.12       28.20      1.71 o 
   7   4   5       69.56       69.89      3.62 o 
  -2   5   5      214.24      207.59      6.56 o 
  -1   5   5      126.17      120.82      4.81 o 
   0   5   5       45.55       48.56      3.41 o 
   1   5   5        0.40        2.77      1.78 o 
   2   5   5       18.15       21.63      2.42 o 
   3   5   5       11.86       12.17      1.15 o 
   4   5   5       33.17       32.75      1.55 o 
   5   5   5       73.20       72.76      2.29 o 
   6   5   5        0.68        0.72      1.12 o 
  -1   6   5        4.67        3.31      2.51 o 
   0   6   5        0.19       -0.13      2.22 o 
   1   6   5        1.59        2.82      2.28 o 
   2   6   5       37.17       39.11      3.18 o 
   3   6   5       47.86       54.09      2.07 o 
   4   6   5       49.47       49.25      2.02 o 
   5   6   5       55.05       50.96      4.46 o 
   6   6   5        4.31        3.07      1.36 o 
   0   7   5       14.11       16.86      3.34 o 
   1   7   5        2.27        1.71      2.65 o 
   2   7   5       77.11       82.47      4.66 o 
   3   7   5       60.95       63.05      2.50 o 
   4   7   5        0.17        0.16      1.23 o 
   5   7   5       27.53       26.24      1.88 o 
  -2  -4   6       10.12        5.18      2.58 o 
  -1  -4   6       11.96       12.67      2.92 o 
   0  -4   6        1.65        0.60      1.33 o 
   1  -4   6       22.77       21.47      1.90 o 
   2  -4   6       15.22       14.28      3.09 o 
  -3  -3   6        2.02        2.93      2.60 o 
  -2  -3   6       13.67       10.57      2.51 o 
  -1  -3   6      246.97      233.86      7.07 o 
   0  -3   6      117.46      120.62      6.13 o 
   1  -3   6      317.65      304.69      6.79 o 
   2  -3   6      209.06      207.83      4.19 o 
   3  -3   6        3.52        2.58      1.73 o 
  -4  -2   6        9.36       12.75      3.06 o 
  -3  -2   6       49.04       48.99      3.69 o 
  -2  -2   6        4.32       10.26      2.42 o 
  -1  -2   6      165.86      166.10      5.72 o 
   0  -2   6      487.16      499.67     10.20 o 
   1  -2   6      358.75      344.67      7.40 o 
   2  -2   6      113.53      106.26      4.02 o 
   3  -2   6      249.57      249.49      4.41 o 
   4  -2   6       43.61       41.16      2.86 o 
  -3  -1   6      244.96      233.26      6.78 o 
  -2  -1   6      253.93      245.55      6.73 o 
  -1  -1   6      559.86      540.87     10.44 o 
   0  -1   6       67.54       65.36      3.43 o 
   1  -1   6       12.45       15.68      1.23 o 
   2  -1   6        0.96       -0.33      0.93 o 
   3  -1   6       58.26       56.90      2.14 o 
   4  -1   6      323.02      306.79      6.59 o 
   5  -1   6      100.33       93.72      4.00 o 
  -4   0   6       11.25       17.64      2.84 o 
  -3   0   6      115.91       98.70      4.16 o 
  -2   0   6      514.07      494.72      8.96 o 
  -1   0   6      356.77      351.20      5.17 o 
   0   0   6        8.27        9.00      1.21 o 
   1   0   6       95.97      102.61      2.57 o 
   2   0   6       24.98       21.21      1.02 o 
   3   0   6       42.50       45.38      1.47 o 
   4   0   6      218.60      211.42      5.04 o 
   5   0   6       14.18       15.63      1.98 o 
   6   0   6       53.63       48.80      3.35 o 
  -3   1   6       43.89       40.53      3.07 o 
  -2   1   6        4.36        5.27      1.79 o 
  -1   1   6       90.38       94.87      3.71 o 
   0   1   6        5.26        6.03      1.33 o 
   1   1   6      135.87      144.52      3.29 o 
   2   1   6      792.17      810.09      6.70 o 
   3   1   6      169.76      174.99      2.49 o 
   4   1   6       23.01       24.42      1.37 o 
   5   1   6        3.26        2.68      1.60 o 
   6   1   6        1.79        1.59      1.91 o 
  -3   2   6       62.25       57.84      3.73 o 
  -2   2   6        0.55        2.06      1.79 o 
  -1   2   6        2.11        3.16      1.69 o 
   0   2   6       13.68       13.35      2.03 o 
   1   2   6      239.25      236.01      3.96 o 
   2   2   6      313.42      317.20      4.56 o 
   3   2   6      304.32      301.34      3.34 o 
   4   2   6       36.35       38.54      3.12 o 
   5   2   6        2.78        2.14      1.10 o 
   6   2   6       69.65       77.79      3.63 o 
  -3   3   6      152.21      155.77      5.94 o 
  -2   3   6       21.79       22.40      2.70 o 
  -1   3   6      141.92      138.43      4.80 o 
   0   3   6      223.05      214.37      5.93 o 
   1   3   6      118.34      118.33      2.96 o 
   2   3   6       13.31       12.38      1.96 o 
   3   3   6       28.34       28.83      2.16 o 
   4   3   6        2.70        2.75      1.29 o 
   5   3   6       74.57       74.73      3.82 o 
   6   3   6      257.26      257.02      6.25 o 
  -2   4   6       36.10       34.84      3.11 o 
  -1   4   6      143.81      140.02      5.18 o 
   0   4   6      133.02      132.66      5.10 o 
   1   4   6      482.48      473.53      9.68 o 
   2   4   6        8.27       10.80      2.11 o 
   3   4   6        3.07        3.69      1.21 o 
   4   4   6      192.53      194.40      3.41 o 
   5   4   6       81.67       88.65      2.54 o 
   6   4   6      188.10      187.72      3.90 o 
  -1   5   6       42.33       39.06      3.57 o 
   0   5   6       27.99       23.20      3.01 o 
   1   5   6      122.94      120.89      5.15 o 
   2   5   6       76.38       84.08      4.12 o 
   3   5   6      120.06      132.01      4.86 o 
   4   5   6      177.32      162.18      6.99 o 
   5   5   6      121.28      106.76      2.75 o 
   6   5   6       39.73       40.97      2.12 o 
   0   6   6        3.44        4.32      2.68 o 
   1   6   6       25.22       25.42      3.41 o 
   2   6   6       49.80       55.99      3.78 o 
   3   6   6       45.06       48.42      3.52 o 
   4   6   6       77.68       77.69      3.29 o 
   5   6   6       18.42       18.60      1.59 o 
   1   7   6       11.31       11.84      3.35 o 
   2   7   6        1.80        3.18      2.51 o 
   3   7   6       36.50       42.43      3.73 o 
   4   7   6        3.02        3.09      2.32 o 
  -2  -3   7       10.78        7.27      3.20 o 
  -1  -3   7       17.41       14.75      2.99 o 
   0  -3   7       28.55       35.05      3.46 o 
   1  -3   7        5.72        5.20      2.53 o 
   2  -3   7       99.29       90.04      3.13 o 
  -2  -2   7       47.91       45.82      3.78 o 
  -1  -2   7        2.46        1.60      2.42 o 
   0  -2   7      134.74      120.47      5.18 o 
   1  -2   7       54.01       42.85      3.49 o 
   2  -2   7        8.84        6.69      1.46 o 
   3  -2   7       14.55       11.60      1.63 o 
   4  -2   7       24.56       30.97      3.03 o 
  -3  -1   7       45.62       44.86      3.93 o 
  -2  -1   7       28.66       21.93      2.99 o 
  -1  -1   7        5.61        7.88      2.47 o 
   0  -1   7      370.55      364.38      8.75 o 
   1  -1   7      178.43      175.52      5.71 o 
   2  -1   7      245.44      213.25      6.22 o 
   3  -1   7       91.01       91.20      2.75 o 
   4  -1   7       28.88       35.77      2.11 o 
  -2   0   7      173.55      158.57      5.80 o 
  -1   0   7       74.01       82.14      4.28 o 
   0   0   7       78.61       75.58      3.87 o 
   1   0   7      222.40      220.77      6.29 o 
   2   0   7      263.91      260.19      6.60 o 
   3   0   7       98.88       98.63      2.67 o 
   4   0   7      319.90      331.65      7.62 o 
   5   0   7       90.57       94.11      4.10 o 
  -3   1   7       99.38      104.14      4.95 o 
  -2   1   7      183.13      169.66      5.50 o 
  -1   1   7      215.46      199.60      6.07 o 
   0   1   7      295.96      297.67      4.98 o 
   1   1   7        1.12        0.98      1.21 o 
   2   1   7       65.30       63.82      2.37 o 
   3   1   7       44.46       46.62      1.59 o 
   4   1   7       37.56       41.10      1.81 o 
   5   1   7      213.79      216.78      5.59 o 
  -2   2   7       45.54       40.68      3.34 o 
  -1   2   7      128.94      126.20      4.92 o 
   0   2   7      224.33      230.56      4.34 o 
   1   2   7       39.89       37.00      4.60 o 
   2   2   7      120.17      128.99      3.14 o 
   3   2   7        5.10        7.33      1.79 o 
   4   2   7        9.68       10.51      1.27 o 
   5   2   7       16.81       19.08      1.62 o 
   6   2   7        9.16        8.58      2.03 o 
  -2   3   7       12.60       10.92      2.75 o 
  -1   3   7       18.92       20.76      2.88 o 
   0   3   7      100.16       99.41      4.40 o 
   1   3   7       27.83       31.21      1.87 o 
   2   3   7       92.65       99.80      4.32 o 
   3   3   7      218.01      237.62      6.13 o 
   4   3   7       40.94       44.98      1.97 o 
   5   3   7        2.39        2.19      1.23 o 
   6   3   7        5.35        4.15      1.51 o 
  -1   4   7       15.49       18.71      2.79 o 
   0   4   7        6.93        5.39      2.39 o 
   1   4   7        1.01       -0.48      2.08 o 
   2   4   7       50.42       57.23      3.54 o 
   3   4   7       15.64       14.46      2.36 o 
   4   4   7      145.67      149.18      4.98 o 
   5   4   7       60.46       63.20      2.41 o 
   6   4   7        2.99        3.26      1.36 o 
   0   5   7       68.94       72.45      4.57 o 
   1   5   7       23.07       25.53      3.36 o 
   2   5   7       37.82       38.70      3.54 o 
   3   5   7        7.13        7.60      2.20 o 
   4   5   7       28.61       25.78      2.78 o 
   5   5   7       41.94       37.47      2.01 o 
   1   6   7       18.13       18.69      3.49 o 
   2   6   7      181.33      196.72      6.92 o 
   3   6   7       41.62       45.24      3.83 o 
   4   6   7       12.42       11.49      2.60 o 
   5   6   7       43.07       39.37      3.46 o 
   0  -2   8       43.27       36.88      3.96 o 
   1  -2   8       74.00       74.36      4.68 o 
   2  -2   8        5.80        6.88      2.65 o 
  -1  -1   8       67.87       64.78      4.39 o 
   0  -1   8       31.86       29.72      3.57 o 
   1  -1   8       27.09       29.99      3.45 o 
   2  -1   8       21.38       16.20      2.95 o 
   3  -1   8       48.67       48.69      3.89 o 
  -1   0   8      122.05      120.61      5.33 o 
   0   0   8       10.87       12.65      2.87 o 
   1   0   8       38.95       37.00      3.49 o 
   2   0   8       62.79       72.69      4.45 o 
   3   0   8       24.22       20.45      2.81 o 
   4   0   8       39.31       41.45      3.46 o 
  -1   1   8        4.62        2.72      1.67 o 
   0   1   8        0.50        0.99      1.60 o 
   1   1   8      169.40      171.38      3.95 o 
   2   1   8      243.67      252.75      7.01 o 
   3   1   8      442.89      435.13      9.17 o 
   5   1   8       16.50       21.42      2.62 o 
  -1   2   8       39.01       37.31      2.37 o 
   0   2   8       71.67       80.44      3.10 o 
   1   2   8      182.45      187.37      7.65 o 
   2   2   8      212.31      220.75      4.66 o 
   3   2   8      198.31      213.66      5.93 o 
   4   2   8       32.76       34.54      2.90 o 
   5   2   8       79.69       80.91      2.84 o 
  -1   3   8       85.29       81.73      4.95 o 
   0   3   8      227.62      213.72      4.71 o 
   1   3   8      367.31      372.90      8.97 o 
   2   3   8        2.36        2.20      2.02 o 
   3   3   8        1.08        2.23      1.88 o 
   4   3   8        1.48        3.95      2.14 o 
   5   3   8       12.24       16.14      2.46 o 
   0   4   8       69.49       64.42      4.54 o 
   1   4   8       90.51       81.98      4.68 o 
   2   4   8        1.36        3.85      2.56 o 
   3   4   8        1.47        1.67      2.25 o 
   4   4   8        5.95       10.43      2.51 o 
   5   4   8       43.84       42.47      3.46 o 
   1   5   8        1.16        0.72      2.56 o 
   2   5   8        0.57        0.52      2.71 o 
   3   5   8       62.01       58.75      4.21 o 
   4   5   8      121.42      116.14      5.24 o 
   1   0   9        1.03        1.88      2.91 o 
   2   0   9       96.97      111.00      5.80 o 
   1   1   9       22.41       17.21      3.30 o 
   2   1   9       64.74       59.56      4.32 o 
   1   2   9        8.11        7.17      2.80 o 
   2   2   9       63.70       63.62      4.08 o 
   3   2   9       39.80       41.47      3.47 o 
   1   3   9       27.86       28.15      3.69 o 
   2   3   9       60.07       63.58      4.40 o 
   3   3   9       40.18       41.58      3.60 o 
                                                 
